# Supplementary material for: Colonization of the tsetse fly midgut with commensal Kosakonia cowanii Zambiae inhibits trypanosome infection establishment
Source: PLoS Pathog. 2019 Feb 28;15(2):e1007470. doi: 10.1371/journal.ppat.1007470 (PMC6394900; doi:10.1371/journal.ppat.1007470)
Supplement: S1 Table — (XLSX) [file ppat.1007470.s002.xlsx]

## Sheet: Sheet1
	Tsetse cohort designation	Bacteria status	Origin/treatment	Reference or source
	GmmWT	Wigglesworthia, Sodalis, Wolbachia	none	none
	GmmApo	aposymbiotic	offspring of moms receiving tetracycline, yeast extract	Weiss et al., 2013
	GmmWT/Sgm	Wigglesworthia, Wolbachia, Sodalis (superinfection)	received a single bloodmeal containing 500 CFU of Sodalis	Maltz et al., 2012
	GmmWT/Kco_Z	Wigglesworthia, Wolbachia, Sodalis, Enterobacter	received a single bloodmeal containing 500 CFU of Kco_Z	this study
	GmmApo/Sgm	aposymbiotic, recolonized with Sodalis	offspring of symbiont-cured moms, received a single bloodmeal containing 500 CFU of Sodalis	this study
	GmmApo/Kco_Z	aposymbiotic, colonized with Kco_Z	offspring of symbiont-cured moms, received a single bloodmeal containing 500 CFU of Kosakonia	this study
