# Supplementary material for: Colonization of the tsetse fly midgut with commensal Kosakonia cowanii Zambiae inhibits trypanosome infection establishment
Source: PLoS Pathog. 2019 Feb 28;15(2):e1007470. doi: 10.1371/journal.ppat.1007470 (PMC6394900; doi:10.1371/journal.ppat.1007470)
Supplement: S2 Table — (XLSX) [file ppat.1007470.s003.xlsx]

## Sheet: Sheet1
	Table S4. RT-qPCR primers used in this studyA.
	gene	primer sets	Tm (°C)
	sperm-specific dynein intermediate chain (sdic)	F, 5'-CGTGAGGAGAAGGAGAGACG-3'	56
		R, 5'-TTGACCAGCGGTCATCATAA-3'	56
	Sodalis fliC	F, 5'-GAAGGTGTGATTTCTACGGGCAAAG-3'	58
		R, 5'-GCGACTGGCTCAGGTTGGC-3'	56
	Wigglesworthia thiC	F, 5'-AAGTTATGATAGAAGGACCAGGAC-3'	56
		R, 5'-CCCGGAGCAATATCAGTAGTTAG-3'	56
	gapdh	F, 5'-CTGATTTCGTTGGTGATACT-3'	56
		R, 5'-CCAAATTCGTTGTCGTACCA-3'	56
	AAll primers were generated by IDT
