# Supplementary material for: Colonization of the tsetse fly midgut with commensal Kosakonia cowanii Zambiae inhibits trypanosome infection establishment
Source: PLoS Pathog. 2019 Feb 28;15(2):e1007470. doi: 10.1371/journal.ppat.1007470 (PMC6394900; doi:10.1371/journal.ppat.1007470)
Supplement: S1 Dataset — (XLSX) [file ppat.1007470.s004.xlsx]

## Sheet: Counts
Experiment focus and Treatments			Count of flies
			Recovered	Infected	Total
WT Flies infected with BSF Trypanosoma brucei rhodensiense		Control Wild type	11	60	71
		Esp_Z colonized	68	13	81
Aposymbiotic Flies infected with BSF Trypanosoma brucei rhodensiense		Control Aposymbiotic	32	42	74
		Sgm colonized	34	37	71
		Esp_Z colonized	59	13	72
Aposymbiotic Flies infected with PCF Trypanosoma brucei rhodensiense		Sgm colonized	10	13	23
		Esp_Z colonized	66	7	73
Co-infection Aposymbiotic Flies infected with BSF Trypanosoma brucei rhodensiense		Control Aposymbiotic	32	38	70
		Sgm colonized	34	35	69
		Esp_Z colonized	39	73	73
WT Flies infected with BSF Trypanosoma congolense		Control Wild type	45	22	67
		Esp_Z colonized	72	4	76
WT Flies infected with BSF Trypanosoma brucei brucei		Control Wild type	28	66	94
		Esp_Z colonized	60	29	89

## Sheet: Statistics
Tests for significant difference in trypanosome BSF infection between wild type flies and Kco_Z colonized flies
Generalized linear model: binomial familiy, logit transformation (equal to logistic regression)
Factor(s) contributing to the Model	Residual deviance	Residual df	AIC	p-value (model versus null model) Likelihood-ratio test
Null	77.895	1	88.219	N/A
Kco_Z colonization	0	0	12.324	< 2.2e-16
Model Details	Estimate	Standard Error	z value	p-value (Wald test)
Intercept	-1.6964	0.328	-5.172	2.31e-07
Kco_Z colonization effect	3.351	0.4463	7.508	0.0006
Test for differences in trypanosome infection between aposymbiotic control flies and aposymbiotic flies colonized with either Sgm or Kco_Z
Generalized linear model: binomial familiy, logit transformation (equal to logistic regression)
Pairwise test: multiple comparisons using Tukey contrasts
Comparison	Estimate	Standard Error	z value	p-value (Tukey posthoc test)
CT versus Kco_Z	1.7845	0.3859	4.624	< 0.000 1
CT versus SGM	0.1874	0.3339	0.561	0.84
SGM versus Kco_Z	-1.5971	0.3877	-4.12	< 0.000 1
Tests for significant difference in trypanosome PCF infection between aposymbiotic Sgm-colonized flies and aposymbiotic Kco_Z-colonized flies
Generalized linear model: binomial familiy, logit transformation (equal to logistic regression)
Factor(s) contributing to the Model	Residual deviance	Residual df	AIC	p-value (model versus null model) Likelihood-ratio test
Null	20.632	1	29.931	N/A
Kco_Z colonization	0	0	11.299	5.556e-06
Details	Estimate	Standard Error	z value	p-value (Wald test)
Intercept	2.2437	0.3975	5.645	1.66e-08
Kco_Z colonization effect	-2.5061	0.5787	-4.33	1.49e-05
Tests for significant difference in Trypanosoma congolense BSF infection between WT flies and WT Kco_Z-colonized flies, one blood meal
Generalized linear model: binomial familiy, logit transformation (equal to logistic regression)
Factor(s) contributing to the Model	Residual deviance	Residual df	AIC	p-value (model versus null model) Likelihood-ratio test
Null	77.895	1	88.219
Kco_Z colonization	1.9984e-14	0	12.324	< 2.2e-16
Details	Estimate	Standard Error	z value	p-value (Wald test)
Intercept	-1.6964	0.328	-5.172	2.31e-07
Kco_Z colonization effect	3.351	0.4463	7.508	6e-14
Tests for significant difference in Trypanosoma brucei brucei BSF infection between WT flies and WT Kco_Z-colonized flies, one blood meal
Generalized linear model: binomial familiy, logit transformation (equal to logistic regression)
Factor(s) contributing to the Model	Residual deviance	Residual df	AIC	p-value (model versus null model) Likelihood-ratio test
Null	26.57	1	36.48
Kco_Z colonization	0	0	13.641	2.542e-07
Details	Estimate	Standard Error	z value	p-value (Wald test)
Intercept	-0.8575	0.2255	-3.802	0.000144
Kco_Z colonization effect	1.5845	0.3194	4.961	7.02e-07
Tests for significant difference in Wigglesworthia genome copies between wild type flies and Kco_Z-colonized flies
Generalized linear model: quasi-Poisson familiy, log transformation
Factor(s) contributing to the Model	Residual deviance	Residual df	p-value (model versus null model) Likelihood-ratio test
Null	498813074	23	N/A
Sex	429172352	22	0.5771
Kco_Z colonization effect	492059804	22	0.06023
Tests for significant difference in Sodalis genome copies between wild type flies and Kco_Z-colonized flies
Generalized linear model: quasi-Poisson familiy, log transformation
Factor(s) contributing to the Model	Residual deviance	Residual df	p-value (model versus null model) Likelihood-ratio test
Null	37557109	23	N/A
Sex	37416011	22	0.7823
Kco_Z colonization effect	9103239	22	7.269e-16
Details	Estimate	Standard Error	t value	p-value (Wald test)
Intercept	14.7981	0.1168	126.694	< 2e-16
WT vs Kco_Z colonized	-2.4013	0.4053	-5.925	5.8e-06
